# Supplementary material for: Growth regulation mechanism of Rhododendron moulmainense to high-temperature stress: integrated physiological, transcriptomic, and metabolomic insights
Source: Front Plant Sci. 2025 Oct 7;16:1680853. doi: 10.3389/fpls.2025.1680853 (PMC12538711; doi:10.3389/fpls.2025.1680853)
Supplement: Supplementary file 4 [file Table1.xlsx]

## Sheet: Sheet1
Expression levels of transcription factors of genes and metabolites in metabolic pathways
Starch and sucrose genes
Gene_id	CK	T35	T42
c8737_g1	0.1	0.15	3.1
c1758_g1	8.18	14.42	37.32
c1823_g1	4.09	5.6	18.38
c1956_g1	3.8	6.37	12.9
c7971_g1	299.75	168.176	49.2
c8030_g1	436.36	145.91	103.33
c7522_g1	29.54	15.36	7.763
c12313_g1	4.69	3.27	2.05
c5455_g1	9.49	7.31	4.48
c626_g1	105.04	49.98	34.78
c1089_g1	136.9	101.48	29.75
c1707_g1	3.07	4.19	29.41
c1097_g1	2.24	3.16	13.63
c8688_g1	0.72	1.27	3.96
c7514_g1	69.47	219.12	314.44
c5022_g1	66.44	138.71	244.16
ABC transporters genes
Gene_id	CK	T35	T42
c2559_g1	66.25	22.87	1.7
c2814_g1	40.47	54.13	57.26
c1242_g1	6.3	11.44	20.62
c4544_g1	17.24	110.42	239.85
c3434_g1	154.4	147.67	42.99
c3595_g1	33.4	40.84	56.12
c2386_g1	60.59	72.08	81.89
c3162_g1	154.78	285.15	299.88
c3445_g1	41.52	44.11	78.79
c3779_g1	69.52	50.7	40.86
c15145_g1	33.83	25.78	21.55
c1117_g1	13.84	17.27	21.38
c1026_g1	26.16	24.53	3.22
c23_g1	50.62	83.45	139.41
c25_g1	188.72	255.58	350.28
c2903_g1	4.84	8.77	17.68
c1674_g1	10.91	1.49	2.49
c9595_g1	13.96	57.58	75.38
Starch and sucrose metabolites
Metabolome_id		CK	T35	T42
metab_5335		5.3083	5.6276	6.5723
metab_5689		4.9203	5.2986	5.342
metab_13192		2.377	3.3946	5.2006
metab_15260		3.3713	3.7156	4.8336
metab_19505		2.8856	3.1766	6.0303
metab_12484		5.2163	5.4065	5.4566
metab_19625		3.8271	4.0276	4.1693
metab_1630		4.0593	3.536	3.1833
metab_19169		4.8222	5.0061	5.2043
metab_15801		3.42533	3.4966	3.8676
ABC transporters metabolites
Metabolome_id		CK	T35	T42
metab_7858		4.731	4.9073	4.9603
metab_7859		3.2703	3.483	3.747
metab_9568		3.6423	3.757	5.0956
metab_12483		3.1683	3.4732	4.0693
metab_14581		5.1703	5.398	5.5876
metab_12369		3.8401	3.4966	3.0803
metab_19169		4.5196	4.4646	4.3236
metab_19234		5.364	3.4913	3.2806
metab_19235		5.4896	5.244	5.084
metab_19305		2.2311	2.3714	2.6612
metab_21353		4.399	4.6236	4.7103
metab_23641		5.473	5.644	5.8316
metab_32687		3.3526	3.6833	3.8831
